# Supplementary material for: Applying Modified VP53A Recombinant Protein as an Anti-White Spot Syndrome Virus Biological Agent in Litopenaeus vannamei Farming
Source: Viruses. 2022 Jun 21;14(7):1353. doi: 10.3390/v14071353 (PMC9324474; doi:10.3390/v14071353)
Supplement: Supplementary file 1 [file viruses-14-01353-s001.zip]

Archive with 1 entries (1 files):
- viruses-1750185-supplementary.pdf
